# Supplementary material for: Sex and Diet Biased Effect of L‐DOPA on Iron Accumulation in the Ventral Midbrain
Source: J Neurochem. 2026 Mar 5;170(3):e70389. doi: 10.1111/jnc.70389 (PMC12963950; doi:10.1111/jnc.70389)
Supplement: Supplementary file 2 — Table S1: jnc70389‐sup‐0002‐TableS1.xlsx. [file JNC-170-0-s002.xlsx]

## Sheet: Legend
GraphPad Legend
Significant?	Summary	p-value
No	ns	> 0.05
Yes	*	< 0.05
Yes	**	> 0.01
Yes	***	> 0.001
Yes	****	> 0.0001

## Sheet: 2A
Table Analyzed	Hb Pre-treatment
Two-way ANOVA	Ordinary
Alpha	0.05
Source of Variation	% of total variation	P value	P value summary	Significant?
Interaction	1.25	0.0016	**	Yes
Sex	0.8257	0.0099	**	Yes
Diet	84.45	<0.0001	****	Yes
ANOVA table	SS (Type III)	DF	MS	F (DFn, DFd)	P value
Interaction	21.6	1	21.6	F (1, 104) = 10.44	P=0.0016
Sex	14.26	1	14.26	F (1, 104) = 6.896	P=0.0099
Diet	1459	1	1459	F (1, 104) = 705.3	P<0.0001
Residual	215.1	104	2.068
Difference between column means
Predicted (LS) mean of Iron Adequate	14.98
Predicted (LS) mean of Iron Deficient	7.188
Difference between predicted means	7.796
SE of difference	0.2935
95% CI of difference	7.214 to 8.378
Difference between row means
Predicted (LS) mean of Males	10.7
Predicted (LS) mean of Females	11.47
Difference between predicted means	-0.7708
SE of difference	0.2935
95% CI of difference	-1.353 to -0.1887
Interaction CI
Mean diff, A1 - B1	8.744
Mean diff, A2 - B2	6.847
(A1 -B1) - (A2 - B2)	1.897
95% CI of difference	0.7330 to 3.061
(B1 - A1) - (B2 - A2)	-1.897
95% CI of difference	-3.061 to -0.7330
Data summary
Number of columns (Diet)	2
Number of rows (Sex)	2
Number of values	108
Number of families	1
Number of comparisons per family	6
Alpha	0.05
Uncorrected Fisher's LSD	Predicted (LS) mean diff.	95.00% CI of diff.	Below threshold?	Summary	Individual P Value
Males:Iron Adequate vs. Males:Iron Deficient	8.744	7.921 to 9.568	Yes	****	<0.0001
Males:Iron Adequate vs. Females:Iron Adequate	0.1778	-0.7728 to 1.128	No	ns	0.7115
Males:Iron Adequate vs. Females:Iron Deficient	7.025	6.202 to 7.848	Yes	****	<0.0001
Males:Iron Deficient vs. Females:Iron Adequate	-8.567	-9.390 to -7.743	Yes	****	<0.0001
Males:Iron Deficient vs. Females:Iron Deficient	-1.719	-2.392 to -1.047	Yes	****	<0.0001
Females:Iron Adequate vs. Females:Iron Deficient	6.847	6.024 to 7.670	Yes	****	<0.0001
Test details	Predicted (LS) mean 1	Predicted (LS) mean 2	Predicted (LS) mean diff.	SE of diff.	N1	N2	t	DF
Males:Iron Adequate vs. Males:Iron Deficient	15.07	6.328	8.744	0.4151	18	36	21.06	104
Males:Iron Adequate vs. Females:Iron Adequate	15.07	14.89	0.1778	0.4793	18	18	0.3709	104
Males:Iron Adequate vs. Females:Iron Deficient	15.07	8.047	7.025	0.4151	18	36	16.92	104
Males:Iron Deficient vs. Females:Iron Adequate	6.328	14.89	-8.567	0.4151	36	18	20.64	104
Males:Iron Deficient vs. Females:Iron Deficient	6.328	8.047	-1.719	0.3389	36	36	5.073	104
Females:Iron Adequate vs. Females:Iron Deficient	14.89	8.047	6.847	0.4151	18	36	16.49	104

## Sheet: 2B
Table Analyzed	HCT Pre-treatment
Two-way ANOVA	Ordinary
Alpha	0.05
Source of Variation	% of total variation	P value	P value summary	Significant?
Interaction	1.076	0.0048	**	Yes
Sex	0.9882	0.0068	**	Yes
Diet	83.45	<0.0001	****	Yes
ANOVA table	SS (Type III)	DF	MS	F (DFn, DFd)	P value
Interaction	137.9	1	137.9	F (1, 104) = 8.321	P=0.0048
Sex	126.7	1	126.7	F (1, 104) = 7.641	P=0.0068
Diet	10696	1	10696	F (1, 104) = 645.3	P<0.0001
Residual	1724	104	16.58
Difference between column means
Predicted (LS) mean of Iron Adequate	42.54
Predicted (LS) mean of Iron Deficient	21.43
Difference between predicted means	21.11
SE of difference	0.831
95% CI of difference	19.46 to 22.76
Difference between row means
Predicted (LS) mean of Males	30.84
Predicted (LS) mean of Females	33.14
Difference between predicted means	-2.297
SE of difference	0.831
95% CI of difference	-3.945 to -0.6492
Interaction CI
Mean diff, A1 - B1	23.51
Mean diff, A2 - B2	18.71
(A1 -B1) - (A2 - B2)	4.794
95% CI of difference	1.498 to 8.090
(B1 - A1) - (B2 - A2)	-4.794
95% CI of difference	-8.090 to -1.498
Data summary
Number of columns (Diet)	2
Number of rows (Sex)	2
Number of values	108
Number of families	1
Number of comparisons per family	6
Alpha	0.05
Tukey's multiple comparisons test	Predicted (LS) mean diff.	95.00% CI of diff.	Below threshold?	Summary	Adjusted P Value
Males:Iron Adequate vs. Males:Iron Deficient	23.51	20.44 to 26.58	Yes	****	<0.0001
Males:Iron Adequate vs. Females:Iron Adequate	0.1	-3.443 to 3.643	No	ns	0.9999
Males:Iron Adequate vs. Females:Iron Deficient	18.81	15.75 to 21.88	Yes	****	<0.0001
Males:Iron Deficient vs. Females:Iron Adequate	-23.41	-26.48 to -20.34	Yes	****	<0.0001
Males:Iron Deficient vs. Females:Iron Deficient	-4.694	-7.200 to -2.189	Yes	****	<0.0001
Females:Iron Adequate vs. Females:Iron Deficient	18.71	15.65 to 21.78	Yes	****	<0.0001
Test details	Predicted (LS) mean 1	Predicted (LS) mean 2	Predicted (LS) mean diff.	SE of diff.	N1	N2	q	DF
Males:Iron Adequate vs. Males:Iron Deficient	42.59	19.09	23.51	1.175	18	36	28.29	104
Males:Iron Adequate vs. Females:Iron Adequate	42.59	42.49	0.1	1.357	18	18	0.1042	104
Males:Iron Adequate vs. Females:Iron Deficient	42.59	23.78	18.81	1.175	18	36	22.64	104
Males:Iron Deficient vs. Females:Iron Adequate	19.09	42.49	-23.41	1.175	36	18	28.17	104
Males:Iron Deficient vs. Females:Iron Deficient	19.09	23.78	-4.694	0.9596	36	36	6.918	104
Females:Iron Adequate vs. Females:Iron Deficient	42.49	23.78	18.71	1.175	18	36	22.52	104

## Sheet: 2C
Table Analyzed	Hb Post-treatment
Two-way ANOVA	Ordinary
Alpha	0.05
Source of Variation	% of total variation	P value	P value summary	Significant?
Interaction	0.8418	0.0111	*	Yes
Sex	0.3147	0.0637	ns	No
Diet	89.71	<0.0001	****	Yes
ANOVA table	SS	DF	MS	F (DFn, DFd)	P value
Interaction	11.72	2	5.859	F (2, 102) = 4.701	P=0.0111
Sex	4.38	1	4.38	F (1, 102) = 3.515	P=0.0637
Diet	1249	2	624.4	F (2, 102) = 501.0	P<0.0001
Residual	127.1	102	1.246
Difference between row means
Mean of Males	12.04
Mean of Females	12.44
Difference between means	-0.4028
SE of difference	0.2148
95% CI of difference	-0.8289 to 0.02336
Data summary
Number of columns (Diet)	3
Number of rows (Sex)	2
Number of values	108
Number of families	1
Number of comparisons per family	15
Alpha	0.05
Tukey's multiple comparisons test	Mean Diff.	95.00% CI of diff.	Below threshold?	Summary	Adjusted P Value
Males:Iron Adequate vs. Males:Iron Deficient	8.658	7.577 to 9.739	Yes	****	<0.0001
Males:Iron Adequate vs. Males:Iron Repletion	1.817	0.7358 to 2.898	Yes	****	<0.0001
Males:Iron Adequate vs. Females:Iron Adequate	0.2833	-0.7975 to 1.364	No	ns	0.9733
Males:Iron Adequate vs. Females:Iron Deficient	7.367	6.286 to 8.448	Yes	****	<0.0001
Males:Iron Adequate vs. Females:Iron Repletion	1.617	0.5358 to 2.698	Yes	***	0.0005
Males:Iron Deficient vs. Males:Iron Repletion	-6.842	-7.923 to -5.761	Yes	****	<0.0001
Males:Iron Deficient vs. Females:Iron Adequate	-8.375	-9.456 to -7.294	Yes	****	<0.0001
Males:Iron Deficient vs. Females:Iron Deficient	-1.292	-2.373 to -0.2108	Yes	**	0.0097
Males:Iron Deficient vs. Females:Iron Repletion	-7.042	-8.123 to -5.961	Yes	****	<0.0001
Males:Iron Repletion vs. Females:Iron Adequate	-1.533	-2.614 to -0.4525	Yes	**	0.0011
Males:Iron Repletion vs. Females:Iron Deficient	5.55	4.469 to 6.631	Yes	****	<0.0001
Males:Iron Repletion vs. Females:Iron Repletion	-0.2	-1.281 to 0.8808	No	ns	0.9945
Females:Iron Adequate vs. Females:Iron Deficient	7.083	6.002 to 8.164	Yes	****	<0.0001
Females:Iron Adequate vs. Females:Iron Repletion	1.333	0.2525 to 2.414	Yes	**	0.0067
Females:Iron Deficient vs. Females:Iron Repletion	-5.75	-6.831 to -4.669	Yes	****	<0.0001
Test details	Mean 1	Mean 2	Mean Diff.	SE of diff.	N1	N2	q	DF
Males:Iron Adequate vs. Males:Iron Deficient	15.53	6.869	8.658	0.3721	18	18	32.91	102
Males:Iron Adequate vs. Males:Iron Repletion	15.53	13.71	1.817	0.3721	18	18	6.904	102
Males:Iron Adequate vs. Females:Iron Adequate	15.53	15.24	0.2833	0.3721	18	18	1.077	102
Males:Iron Adequate vs. Females:Iron Deficient	15.53	8.161	7.367	0.3721	18	18	28	102
Males:Iron Adequate vs. Females:Iron Repletion	15.53	13.91	1.617	0.3721	18	18	6.144	102
Males:Iron Deficient vs. Males:Iron Repletion	6.869	13.71	-6.842	0.3721	18	18	26	102
Males:Iron Deficient vs. Females:Iron Adequate	6.869	15.24	-8.375	0.3721	18	18	31.83	102
Males:Iron Deficient vs. Females:Iron Deficient	6.869	8.161	-1.292	0.3721	18	18	4.909	102
Males:Iron Deficient vs. Females:Iron Repletion	6.869	13.91	-7.042	0.3721	18	18	26.76	102
Males:Iron Repletion vs. Females:Iron Adequate	13.71	15.24	-1.533	0.3721	18	18	5.827	102
Males:Iron Repletion vs. Females:Iron Deficient	13.71	8.161	5.55	0.3721	18	18	21.09	102
Males:Iron Repletion vs. Females:Iron Repletion	13.71	13.91	-0.2	0.3721	18	18	0.7601	102
Females:Iron Adequate vs. Females:Iron Deficient	15.24	8.161	7.083	0.3721	18	18	26.92	102
Females:Iron Adequate vs. Females:Iron Repletion	15.24	13.91	1.333	0.3721	18	18	5.067	102
Females:Iron Deficient vs. Females:Iron Repletion	8.161	13.91	-5.75	0.3721	18	18	21.85	102

## Sheet: 2D
Table Analyzed	HCT Post-treatment
Two-way ANOVA	Ordinary
Alpha	0.05
Source of Variation	% of total variation	P value	P value summary	Significant?
Interaction	0.6684	0.0237	*	Yes
Sex	0.1752	0.1567	ns	No
Diet	90.38	<0.0001	****	Yes
ANOVA table	SS	DF	MS	F (DFn, DFd)	P value
Interaction	70.9	2	35.45	F (2, 102) = 3.882	P=0.0237
Sex	18.58	1	18.58	F (1, 102) = 2.035	P=0.1567
Diet	9586	2	4793	F (2, 102) = 525.0	P<0.0001
Residual	931.3	102	9.131
Difference between row means
Mean of Males	35.25
Mean of Females	36.08
Difference between means	-0.8296
SE of difference	0.5815
95% CI of difference	-1.983 to 0.3238
Data summary
Number of columns (Diet)	3
Number of rows (Sex)	2
Number of values	108
Number of families	1
Number of comparisons per family	15
Alpha	0.05
Tukey's multiple comparisons test	Mean Diff.	95.00% CI of diff.	Below threshold?	Summary	Adjusted P Value
Males:Iron Adequate vs. Males:Iron Deficient	22.84	19.91 to 25.76	Yes	****	<0.0001
Males:Iron Adequate vs. Males:Iron Repletion	2.489	-0.4367 to 5.414	No	ns	0.1426
Males:Iron Adequate vs. Females:Iron Adequate	0.6056	-2.320 to 3.531	No	ns	0.9907
Males:Iron Adequate vs. Females:Iron Deficient	19.74	16.82 to 22.67	Yes	****	<0.0001
Males:Iron Adequate vs. Females:Iron Repletion	2.489	-0.4367 to 5.414	No	ns	0.1426
Males:Iron Deficient vs. Males:Iron Repletion	-20.35	-23.28 to -17.42	Yes	****	<0.0001
Males:Iron Deficient vs. Females:Iron Adequate	-22.23	-25.16 to -19.31	Yes	****	<0.0001
Males:Iron Deficient vs. Females:Iron Deficient	-3.094	-6.020 to -0.1688	Yes	*	0.0317
Males:Iron Deficient vs. Females:Iron Repletion	-20.35	-23.28 to -17.42	Yes	****	<0.0001
Males:Iron Repletion vs. Females:Iron Adequate	-1.883	-4.809 to 1.042	No	ns	0.4266
Males:Iron Repletion vs. Females:Iron Deficient	17.26	14.33 to 20.18	Yes	****	<0.0001
Males:Iron Repletion vs. Females:Iron Repletion	0	-2.926 to 2.926	No	ns	>0.9999
Females:Iron Adequate vs. Females:Iron Deficient	19.14	16.21 to 22.06	Yes	****	<0.0001
Females:Iron Adequate vs. Females:Iron Repletion	1.883	-1.042 to 4.809	No	ns	0.4266
Females:Iron Deficient vs. Females:Iron Repletion	-17.26	-20.18 to -14.33	Yes	****	<0.0001
Test details	Mean 1	Mean 2	Mean Diff.	SE of diff.	N1	N2	q	DF
Males:Iron Adequate vs. Males:Iron Deficient	43.69	20.86	22.84	1.007	18	18	32.07	102
Males:Iron Adequate vs. Males:Iron Repletion	43.69	41.21	2.489	1.007	18	18	3.495	102
Males:Iron Adequate vs. Females:Iron Adequate	43.69	43.09	0.6056	1.007	18	18	0.8502	102
Males:Iron Adequate vs. Females:Iron Deficient	43.69	23.95	19.74	1.007	18	18	27.72	102
Males:Iron Adequate vs. Females:Iron Repletion	43.69	41.21	2.489	1.007	18	18	3.495	102
Males:Iron Deficient vs. Males:Iron Repletion	20.86	41.21	-20.35	1.007	18	18	28.57	102
Males:Iron Deficient vs. Females:Iron Adequate	20.86	43.09	-22.23	1.007	18	18	31.22	102
Males:Iron Deficient vs. Females:Iron Deficient	20.86	23.95	-3.094	1.007	18	18	4.345	102
Males:Iron Deficient vs. Females:Iron Repletion	20.86	41.21	-20.35	1.007	18	18	28.57	102
Males:Iron Repletion vs. Females:Iron Adequate	41.21	43.09	-1.883	1.007	18	18	2.644	102
Males:Iron Repletion vs. Females:Iron Deficient	41.21	23.95	17.26	1.007	18	18	24.23	102
Males:Iron Repletion vs. Females:Iron Repletion	41.21	41.21	0	1.007	18	18	0	102
Females:Iron Adequate vs. Females:Iron Deficient	43.09	23.95	19.14	1.007	18	18	26.87	102
Females:Iron Adequate vs. Females:Iron Repletion	43.09	41.21	1.883	1.007	18	18	2.644	102
Females:Iron Deficient vs. Females:Iron Repletion	23.95	41.21	-17.26	1.007	18	18	24.23	102

## Sheet: 3A
Table Analyzed	IA X drug
Two-way ANOVA	Ordinary
Alpha	0.05
Source of Variation	% of total variation	P value	P value summary	Significant?				Number of families	1
Interaction	3.259	0.504	ns	No				Number of comparisons per family	15
Sex	26.55	0.002	**	Yes				Alpha	0.05
Drug	0.454	0.9073	ns	No
								Tukey's multiple comparisons test	Mean Diff.	95.00% CI of diff.	Below threshold?	Summary	Adjusted P Value
ANOVA table	SS	DF	MS	F (DFn, DFd)	P value
Interaction	662.1	2	331.1	F (2, 30) = 0.7011	P=0.5040			Males:Vehicle vs. Males:Carbidopa + L-DOPA	-4.433	-42.59 to 33.73	No	ns	0.9992
Sex	5394	1	5394	F (1, 30) = 11.42	P=0.0020			Males:Vehicle vs. Males:Selegiline	2.82	-35.34 to 40.98	No	ns	>0.9999
Drug	92.22	2	46.11	F (2, 30) = 0.09765	P=0.9073			Males:Vehicle vs. Females:Vehicle	26.09	-12.07 to 64.25	No	ns	0.3246
Residual	14165	30	472.2					Males:Vehicle vs. Females:Carbidopa + L-DOPA	29.66	-8.500 to 67.82	No	ns	0.2012
								Males:Vehicle vs. Females:Selegiline	16.09	-22.07 to 54.25	No	ns	0.7921
Difference between row means								Males:Carbidopa + L-DOPA vs. Males:Selegiline	7.253	-30.91 to 45.41	No	ns	0.9918
Mean of Males	147.8							Males:Carbidopa + L-DOPA vs. Females:Vehicle	30.52	-7.639 to 68.68	No	ns	0.1773
Mean of Females	123.3							Males:Carbidopa + L-DOPA vs. Females:Carbidopa + L-DOPA	34.09	-4.067 to 72.25	No	ns	0.1012
Difference between means	24.48							Males:Carbidopa + L-DOPA vs. Females:Selegiline	20.52	-17.64 to 58.68	No	ns	0.5826
SE of difference	7.243							Males:Selegiline vs. Females:Vehicle	23.27	-14.89 to 61.43	No	ns	0.4482
95% CI of difference	9.689 to 39.27							Males:Selegiline vs. Females:Carbidopa + L-DOPA	26.84	-11.32 to 65.00	No	ns	0.2953
								Males:Selegiline vs. Females:Selegiline	13.27	-24.89 to 51.43	No	ns	0.8941
Data summary								Females:Vehicle vs. Females:Carbidopa + L-DOPA	3.572	-34.59 to 41.73	No	ns	0.9997
Number of columns (Drug)	3							Females:Vehicle vs. Females:Selegiline	-10	-48.16 to 28.16	No	ns	0.9658
Number of rows (Sex)	2							Females:Carbidopa + L-DOPA vs. Females:Selegiline	-13.57	-51.73 to 24.59	No	ns	0.8848
Number of values	36
								Test details	Mean 1	Mean 2	Mean Diff.	SE of diff.	N1	N2	q	DF
								Males:Vehicle vs. Males:Carbidopa + L-DOPA	147.3	151.7	-4.433	12.55	6	6	0.4997	30
								Males:Vehicle vs. Males:Selegiline	147.3	144.5	2.82	12.55	6	6	0.3179	30
								Males:Vehicle vs. Females:Vehicle	147.3	121.2	26.09	12.55	6	6	2.941	30
								Males:Vehicle vs. Females:Carbidopa + L-DOPA	147.3	117.6	29.66	12.55	6	6	3.343	30
								Males:Vehicle vs. Females:Selegiline	147.3	131.2	16.09	12.55	6	6	1.813	30
								Males:Carbidopa + L-DOPA vs. Males:Selegiline	151.7	144.5	7.253	12.55	6	6	0.8176	30
								Males:Carbidopa + L-DOPA vs. Females:Vehicle	151.7	121.2	30.52	12.55	6	6	3.44	30
								Males:Carbidopa + L-DOPA vs. Females:Carbidopa + L-DOPA	151.7	117.6	34.09	12.55	6	6	3.843	30
								Males:Carbidopa + L-DOPA vs. Females:Selegiline	151.7	131.2	20.52	12.55	6	6	2.313	30
								Males:Selegiline vs. Females:Vehicle	144.5	121.2	23.27	12.55	6	6	2.623	30
								Males:Selegiline vs. Females:Carbidopa + L-DOPA	144.5	117.6	26.84	12.55	6	6	3.025	30
								Males:Selegiline vs. Females:Selegiline	144.5	131.2	13.27	12.55	6	6	1.495	30
								Females:Vehicle vs. Females:Carbidopa + L-DOPA	121.2	117.6	3.572	12.55	6	6	0.4026	30
								Females:Vehicle vs. Females:Selegiline	121.2	131.2	-10	12.55	6	6	1.127	30
								Females:Carbidopa + L-DOPA vs. Females:Selegiline	117.6	131.2	-13.57	12.55	6	6	1.53	30

## Sheet: 3B 
Table Analyzed	ID X drug
Two-way ANOVA	Ordinary
Alpha	0.05
Source of Variation	% of total variation	P value	P value summary	Significant?				Number of families	1
Interaction	0.1264	0.9784	ns	No				Number of comparisons per family	15
Sex	12.71	0.0445	*	Yes				Alpha	0.05
Drug	0.461	0.9235	ns	No
								Tukey's multiple comparisons test	Mean Diff.	95.00% CI of diff.	Below threshold?	Summary	Adjusted P Value
ANOVA table	SS	DF	MS	F (DFn, DFd)	P value
Interaction	13.16	2	6.582	F (2, 30) = 0.02188	P=0.9784			Males:Vehicle vs. Males:Carbidopa + L-DOPA	-2.712	-33.17 to 27.75	No	ns	0.9998
Sex	1323	1	1323	F (1, 30) = 4.399	P=0.0445			Males:Vehicle vs. Males:Selegiline	-2.165	-32.62 to 28.29	No	ns	>0.9999
Drug	47.99	2	23.99	F (2, 30) = 0.07976	P=0.9235			Males:Vehicle vs. Females:Vehicle	11.96	-18.50 to 42.42	No	ns	0.836
Residual	9025	30	300.8					Males:Vehicle vs. Females:Carbidopa + L-DOPA	10.97	-19.49 to 41.43	No	ns	0.8793
								Males:Vehicle vs. Females:Selegiline	8.57	-21.89 to 39.03	No	ns	0.954
Difference between row means								Males:Carbidopa + L-DOPA vs. Males:Selegiline	0.5467	-29.91 to 31.01	No	ns	>0.9999
Mean of Males	100.7							Males:Carbidopa + L-DOPA vs. Females:Vehicle	14.67	-15.79 to 45.13	No	ns	0.6881
Mean of Females	88.56							Males:Carbidopa + L-DOPA vs. Females:Carbidopa + L-DOPA	13.68	-16.78 to 44.14	No	ns	0.746
Difference between means	12.13							Males:Carbidopa + L-DOPA vs. Females:Selegiline	11.28	-19.18 to 41.74	No	ns	0.8664
SE of difference	5.782							Males:Selegiline vs. Females:Vehicle	14.13	-16.33 to 44.58	No	ns	0.7205
95% CI of difference	0.3185 to 23.93							Males:Selegiline vs. Females:Carbidopa + L-DOPA	13.14	-17.32 to 43.60	No	ns	0.7763
								Males:Selegiline vs. Females:Selegiline	10.74	-19.72 to 41.19	No	ns	0.8886
Data summary								Females:Vehicle vs. Females:Carbidopa + L-DOPA	-0.9883	-31.45 to 29.47	No	ns	>0.9999
Number of columns (Drug)	3							Females:Vehicle vs. Females:Selegiline	-3.39	-33.85 to 27.07	No	ns	0.9993
Number of rows (Sex)	2							Females:Carbidopa + L-DOPA vs. Females:Selegiline	-2.402	-32.86 to 28.06	No	ns	0.9999
Number of values	36
								Test details	Mean 1	Mean 2	Mean Diff.	SE of diff.	N1	N2	q	DF
								Males:Vehicle vs. Males:Carbidopa + L-DOPA	99.06	101.8	-2.712	10.01	6	6	0.3829	30
								Males:Vehicle vs. Males:Selegiline	99.06	101.2	-2.165	10.01	6	6	0.3057	30
								Males:Vehicle vs. Females:Vehicle	99.06	87.1	11.96	10.01	6	6	1.689	30
								Males:Vehicle vs. Females:Carbidopa + L-DOPA	99.06	88.09	10.97	10.01	6	6	1.549	30
								Males:Vehicle vs. Females:Selegiline	99.06	90.49	8.57	10.01	6	6	1.21	30
								Males:Carbidopa + L-DOPA vs. Males:Selegiline	101.8	101.2	0.5467	10.01	6	6	0.0772	30
								Males:Carbidopa + L-DOPA vs. Females:Vehicle	101.8	87.1	14.67	10.01	6	6	2.072	30
								Males:Carbidopa + L-DOPA vs. Females:Carbidopa + L-DOPA	101.8	88.09	13.68	10.01	6	6	1.932	30
								Males:Carbidopa + L-DOPA vs. Females:Selegiline	101.8	90.49	11.28	10.01	6	6	1.593	30
								Males:Selegiline vs. Females:Vehicle	101.2	87.1	14.13	10.01	6	6	1.995	30
								Males:Selegiline vs. Females:Carbidopa + L-DOPA	101.2	88.09	13.14	10.01	6	6	1.855	30
								Males:Selegiline vs. Females:Selegiline	101.2	90.49	10.74	10.01	6	6	1.516	30
								Females:Vehicle vs. Females:Carbidopa + L-DOPA	87.1	88.09	-0.9883	10.01	6	6	0.1396	30
								Females:Vehicle vs. Females:Selegiline	87.1	90.49	-3.39	10.01	6	6	0.4787	30
								Females:Carbidopa + L-DOPA vs. Females:Selegiline	88.09	90.49	-2.402	10.01	6	6	0.3392	30

## Sheet: 3C
Table Analyzed	IR X drug
Two-way ANOVA	Ordinary
Alpha	0.05
Source of Variation	% of total variation	P value	P value summary	Significant?				Number of families	1
Interaction	23.73	<0.0001	****	Yes				Number of comparisons per family	15
Sex	18.85	<0.0001	****	Yes				Alpha	0.05
Drug	32.77	<0.0001	****	Yes
								Tukey's multiple comparisons test	Mean Diff.	95.00% CI of diff.	Below threshold?	Summary	Adjusted P Value
ANOVA table	SS	DF	MS	F (DFn, DFd)	P value
Interaction	13352	2	6676	F (2, 30) = 14.44	P<0.0001			Males:Vehicle vs. Males:Carbidopa + L-DOPA	-93.74	-131.5 to -55.99	Yes	****	<0.0001
Sex	10608	1	10608	F (1, 30) = 22.95	P<0.0001			Males:Vehicle vs. Males:Selegiline	-10.86	-48.62 to 26.90	No	ns	0.9496
Drug	18438	2	9219	F (2, 30) = 19.94	P<0.0001			Males:Vehicle vs. Females:Vehicle	0.695	-37.06 to 38.45	No	ns	>0.9999
Residual	13868	30	462.3					Males:Vehicle vs. Females:Carbidopa + L-DOPA	-5.488	-43.24 to 32.27	No	ns	0.9976
								Males:Vehicle vs. Females:Selegiline	3.183	-34.57 to 40.94	No	ns	0.9998
Difference between row means								Males:Carbidopa + L-DOPA vs. Males:Selegiline	82.88	45.13 to 120.6	Yes	****	<0.0001
Mean of Males	134.8							Males:Carbidopa + L-DOPA vs. Females:Vehicle	94.44	56.68 to 132.2	Yes	****	<0.0001
Mean of Females	100.5							Males:Carbidopa + L-DOPA vs. Females:Carbidopa + L-DOPA	88.26	50.50 to 126.0	Yes	****	<0.0001
Difference between means	34.33							Males:Carbidopa + L-DOPA vs. Females:Selegiline	96.93	59.17 to 134.7	Yes	****	<0.0001
SE of difference	7.167							Males:Selegiline vs. Females:Vehicle	11.56	-26.20 to 49.31	No	ns	0.9353
95% CI of difference	19.69 to 48.97							Males:Selegiline vs. Females:Carbidopa + L-DOPA	5.372	-32.38 to 43.13	No	ns	0.9979
								Males:Selegiline vs. Females:Selegiline	14.04	-23.71 to 51.80	No	ns	0.8644
Data summary								Females:Vehicle vs. Females:Carbidopa + L-DOPA	-6.183	-43.94 to 31.57	No	ns	0.9959
Number of columns (Drug)	3							Females:Vehicle vs. Females:Selegiline	2.488	-35.27 to 40.24	No	ns	>0.9999
Number of rows (Sex)	2							Females:Carbidopa + L-DOPA vs. Females:Selegiline	8.672	-29.08 to 46.43	No	ns	0.9807
Number of values	36
								Test details	Mean 1	Mean 2	Mean Diff.	SE of diff.	N1	N2	q	DF
								Males:Vehicle vs. Males:Carbidopa + L-DOPA	99.93	193.7	-93.74	12.41	6	6	10.68	30
								Males:Vehicle vs. Males:Selegiline	99.93	110.8	-10.86	12.41	6	6	1.237	30
								Males:Vehicle vs. Females:Vehicle	99.93	99.24	0.695	12.41	6	6	0.07918	30
								Males:Vehicle vs. Females:Carbidopa + L-DOPA	99.93	105.4	-5.488	12.41	6	6	0.6253	30
								Males:Vehicle vs. Females:Selegiline	99.93	96.75	3.183	12.41	6	6	0.3627	30
								Males:Carbidopa + L-DOPA vs. Males:Selegiline	193.7	110.8	82.88	12.41	6	6	9.443	30
								Males:Carbidopa + L-DOPA vs. Females:Vehicle	193.7	99.24	94.44	12.41	6	6	10.76	30
								Males:Carbidopa + L-DOPA vs. Females:Carbidopa + L-DOPA	193.7	105.4	88.26	12.41	6	6	10.05	30
								Males:Carbidopa + L-DOPA vs. Females:Selegiline	193.7	96.75	96.93	12.41	6	6	11.04	30
								Males:Selegiline vs. Females:Vehicle	110.8	99.24	11.56	12.41	6	6	1.316	30
								Males:Selegiline vs. Females:Carbidopa + L-DOPA	110.8	105.4	5.372	12.41	6	6	0.612	30
								Males:Selegiline vs. Females:Selegiline	110.8	96.75	14.04	12.41	6	6	1.6	30
								Females:Vehicle vs. Females:Carbidopa + L-DOPA	99.24	105.4	-6.183	12.41	6	6	0.7045	30
								Females:Vehicle vs. Females:Selegiline	99.24	96.75	2.488	12.41	6	6	0.2835	30
								Females:Carbidopa + L-DOPA vs. Females:Selegiline	105.4	96.75	8.672	12.41	6	6	0.988	30

## Sheet: 3D
Table Analyzed	CtrlX diet
Two-way ANOVA	Ordinary
Alpha	0.05
Source of Variation	% of total variation	P value	P value summary	Significant?				Number of families	1
Interaction	4.149	0.2214	ns	No				Number of comparisons per family	15
Sex	6.412	0.0346	*	Yes				Alpha	0.05
Diet	50.21	<0.0001	****	Yes
								Tukey's multiple comparisons test	Mean Diff.	95.00% CI of diff.	Below threshold?	Summary	Adjusted P Value
ANOVA table	SS	DF	MS	F (DFn, DFd)	P value
Interaction	971.2	2	485.6	F (2, 30) = 1.586	P=0.2214			Males:Iron Adequate (IA) vs. Males:Iron Deficient (ID)	48.23	17.50 to 78.95	Yes	***	0.0006
Sex	1501	1	1501	F (1, 30) = 4.903	P=0.0346			Males:Iron Adequate (IA) vs. Males:ID+IA	47.36	16.63 to 78.08	Yes	***	0.0007
Diet	11753	2	5876	F (2, 30) = 19.20	P<0.0001			Males:Iron Adequate (IA) vs. Females:Iron Adequate (IA)	26.09	-4.638 to 56.81	No	ns	0.133
Residual	9184	30	306.1					Males:Iron Adequate (IA) vs. Females:Iron Deficient (ID)	60.19	29.46 to 90.91	Yes	****	<0.0001
								Males:Iron Adequate (IA) vs. Females:ID+IA	48.05	17.33 to 78.78	Yes	***	0.0006
Difference between row means								Males:Iron Deficient (ID) vs. Males:ID+IA	-0.8683	-31.59 to 29.86	No	ns	>0.9999
Mean of Males	115.4							Males:Iron Deficient (ID) vs. Females:Iron Adequate (IA)	-22.14	-52.87 to 8.585	No	ns	0.2711
Mean of Females	102.5							Males:Iron Deficient (ID) vs. Females:Iron Deficient (ID)	11.96	-18.77 to 42.69	No	ns	0.8409
Difference between means	12.91							Males:Iron Deficient (ID) vs. Females:ID+IA	-0.1733	-30.90 to 30.55	No	ns	>0.9999
SE of difference	5.832							Males:ID+IA vs. Females:Iron Adequate (IA)	-21.27	-52.00 to 9.453	No	ns	0.3115
95% CI of difference	1.003 to 24.82							Males:ID+IA vs. Females:Iron Deficient (ID)	12.83	-17.90 to 43.55	No	ns	0.7985
								Males:ID+IA vs. Females:ID+IA	0.695	-30.03 to 31.42	No	ns	>0.9999
Data summary								Females:Iron Adequate (IA) vs. Females:Iron Deficient (ID)	34.1	3.375 to 64.83	Yes	*	0.0228
Number of columns (Diet)	3							Females:Iron Adequate (IA) vs. Females:ID+IA	21.97	-8.758 to 52.69	No	ns	0.2789
Number of rows (Sex)	2							Females:Iron Deficient (ID) vs. Females:ID+IA	-12.13	-42.86 to 18.59	No	ns	0.8328
Number of values	36
								Test details	Mean 1	Mean 2	Mean Diff.	SE of diff.	N1	N2	q	DF
								Males:Iron Adequate (IA) vs. Males:Iron Deficient (ID)	147.3	99.06	48.23	10.1	6	6	6.752	30
								Males:Iron Adequate (IA) vs. Males:ID+IA	147.3	99.93	47.36	10.1	6	6	6.63	30
								Males:Iron Adequate (IA) vs. Females:Iron Adequate (IA)	147.3	121.2	26.09	10.1	6	6	3.652	30
								Males:Iron Adequate (IA) vs. Females:Iron Deficient (ID)	147.3	87.1	60.19	10.1	6	6	8.426	30
								Males:Iron Adequate (IA) vs. Females:ID+IA	147.3	99.24	48.05	10.1	6	6	6.727	30
								Males:Iron Deficient (ID) vs. Males:ID+IA	99.06	99.93	-0.8683	10.1	6	6	0.1216	30
								Males:Iron Deficient (ID) vs. Females:Iron Adequate (IA)	99.06	121.2	-22.14	10.1	6	6	3.1	30
								Males:Iron Deficient (ID) vs. Females:Iron Deficient (ID)	99.06	87.1	11.96	10.1	6	6	1.674	30
								Males:Iron Deficient (ID) vs. Females:ID+IA	99.06	99.24	-0.1733	10.1	6	6	0.02427	30
								Males:ID+IA vs. Females:Iron Adequate (IA)	99.93	121.2	-21.27	10.1	6	6	2.978	30
								Males:ID+IA vs. Females:Iron Deficient (ID)	99.93	87.1	12.83	10.1	6	6	1.796	30
								Males:ID+IA vs. Females:ID+IA	99.93	99.24	0.695	10.1	6	6	0.0973	30
								Females:Iron Adequate (IA) vs. Females:Iron Deficient (ID)	121.2	87.1	34.1	10.1	6	6	4.774	30
								Females:Iron Adequate (IA) vs. Females:ID+IA	121.2	99.24	21.97	10.1	6	6	3.075	30
								Females:Iron Deficient (ID) vs. Females:ID+IA	87.1	99.24	-12.13	10.1	6	6	1.699	30

## Sheet: 3E
Table Analyzed	LD X diets
Two-way ANOVA	Ordinary
Alpha	0.05
Source of Variation	% of total variation	P value	P value summary	Significant?				Number of families	1
Interaction	14.16	0.0015	**	Yes				Number of comparisons per family	15
Sex	29.41	<0.0001	****	Yes				Alpha	0.05
Diet	30.41	<0.0001	****	Yes
								Tukey's multiple comparisons test	Mean Diff.	95.00% CI of diff.	Below threshold?	Summary	Adjusted P Value
ANOVA table	SS	DF	MS	F (DFn, DFd)	P value
Interaction	8911	2	4456	F (2, 30) = 8.166	P=0.0015			Males:Iron Adequate (IA) vs. Males:Iron Deficient (ID)	49.95	8.930 to 90.97	Yes	*	0.0101
Sex	18504	1	18504	F (1, 30) = 33.92	P<0.0001			Males:Iron Adequate (IA) vs. Males:ID+IA	-41.95	-82.97 to -0.9333	Yes	*	0.0427
Diet	19134	2	9567	F (2, 30) = 17.53	P<0.0001			Males:Iron Adequate (IA) vs. Females:Iron Adequate (IA)	34.09	-6.927 to 75.11	No	ns	0.148
Residual	16368	30	545.6					Males:Iron Adequate (IA) vs. Females:Iron Deficient (ID)	63.63	22.61 to 104.7	Yes	***	0.0007
								Males:Iron Adequate (IA) vs. Females:ID+IA	46.3	5.285 to 87.32	Yes	*	0.0198
Difference between row means								Males:Iron Deficient (ID) vs. Males:ID+IA	-91.9	-132.9 to -50.88	Yes	****	<0.0001
Mean of Males	149.1							Males:Iron Deficient (ID) vs. Females:Iron Adequate (IA)	-15.86	-56.88 to 25.16	No	ns	0.8447
Mean of Females	103.7							Males:Iron Deficient (ID) vs. Females:Iron Deficient (ID)	13.68	-27.34 to 54.70	No	ns	0.9094
Difference between means	45.34							Males:Iron Deficient (ID) vs. Females:ID+IA	-3.645	-44.66 to 37.37	No	ns	0.9998
SE of difference	7.786							Males:ID+IA vs. Females:Iron Adequate (IA)	76.04	35.02 to 117.1	Yes	****	<0.0001
95% CI of difference	29.44 to 61.24							Males:ID+IA vs. Females:Iron Deficient (ID)	105.6	64.56 to 146.6	Yes	****	<0.0001
								Males:ID+IA vs. Females:ID+IA	88.26	47.24 to 129.3	Yes	****	<0.0001
Data summary								Females:Iron Adequate (IA) vs. Females:Iron Deficient (ID)	29.54	-11.48 to 70.56	No	ns	0.2717
Number of columns (Diet)	3							Females:Iron Adequate (IA) vs. Females:ID+IA	12.21	-28.81 to 53.23	No	ns	0.9421
Number of rows (Sex)	2							Females:Iron Deficient (ID) vs. Females:ID+IA	-17.33	-58.35 to 23.69	No	ns	0.7907
Number of values	36
								Test details	Mean 1	Mean 2	Mean Diff.	SE of diff.	N1	N2	q	DF
								Males:Iron Adequate (IA) vs. Males:Iron Deficient (ID)	151.7	101.8	49.95	13.49	6	6	5.238	30
								Males:Iron Adequate (IA) vs. Males:ID+IA	151.7	193.7	-41.95	13.49	6	6	4.399	30
								Males:Iron Adequate (IA) vs. Females:Iron Adequate (IA)	151.7	117.6	34.09	13.49	6	6	3.575	30
								Males:Iron Adequate (IA) vs. Females:Iron Deficient (ID)	151.7	88.09	63.63	13.49	6	6	6.673	30
								Males:Iron Adequate (IA) vs. Females:ID+IA	151.7	105.4	46.3	13.49	6	6	4.856	30
								Males:Iron Deficient (ID) vs. Males:ID+IA	101.8	193.7	-91.9	13.49	6	6	9.637	30
								Males:Iron Deficient (ID) vs. Females:Iron Adequate (IA)	101.8	117.6	-15.86	13.49	6	6	1.663	30
								Males:Iron Deficient (ID) vs. Females:Iron Deficient (ID)	101.8	88.09	13.68	13.49	6	6	1.435	30
								Males:Iron Deficient (ID) vs. Females:ID+IA	101.8	105.4	-3.645	13.49	6	6	0.3822	30
								Males:ID+IA vs. Females:Iron Adequate (IA)	193.7	117.6	76.04	13.49	6	6	7.974	30
								Males:ID+IA vs. Females:Iron Deficient (ID)	193.7	88.09	105.6	13.49	6	6	11.07	30
								Males:ID+IA vs. Females:ID+IA	193.7	105.4	88.26	13.49	6	6	9.255	30
								Females:Iron Adequate (IA) vs. Females:Iron Deficient (ID)	117.6	88.09	29.54	13.49	6	6	3.098	30
								Females:Iron Adequate (IA) vs. Females:ID+IA	117.6	105.4	12.21	13.49	6	6	1.281	30
								Females:Iron Deficient (ID) vs. Females:ID+IA	88.09	105.4	-17.33	13.49	6	6	1.817	30

[truncated: 28 more sheets: 3F, 4B, 4C, 4D, 4E, 4F, 4G, 5B, 5C, 5D, 5E, 5F, 5G, 6B, 6C, 6D, 6E, 6F, 6G, 6H …]
